# Supplementary material for: Enhanced Thermal Conductivity of Thermoplastic Polyimide Nanocomposites: Effect of Using Hexagonal Nanoparticles
Source: Polymers (Basel). 2024 Nov 21;16(23):3231. doi: 10.3390/polym16233231 (PMC11644118; doi:10.3390/polym16233231)
Supplement: Supplementary file 1 [file polymers-16-03231-s001.zip]

Archive with 1 entries (1 files):
- polymers-3312509-supplementary.pdf
